# Supplementary material for: High dietary arachidonic acid levels induce changes in complex lipids and immune-related eicosanoids and increase levels of oxidised metabolites in zebrafish (Danio rerio)
Source: Br J Nutr. 2017 May 9;117(8):1075–85. doi: 10.1017/S0007114517000903 (PMC5481881; doi:10.1017/S0007114517000903)
Supplement: Supplementary file 1 [file S0007114517000903sup.zip]

Archive with 3 entries (2 files):
- S0007114517000903sup001/
- S0007114517000903sup001/S0007114517000903sup001.xlsx
- S0007114517000903sup001/S0007114517000903sup002.docx
