# Supplementary material for: High dietary arachidonic acid levels induce changes in complex lipids and immune-related eicosanoids and increase levels of oxidised metabolites in zebrafish (Danio rerio)
Source: Br J Nutr. 2017 May 9;117(8):1075–85. doi: 10.1017/S0007114517000903 (PMC5481881; doi:10.1017/S0007114517000903)
Supplement: Supplementary file 1 [file S0007114517000903sup.zip › S0007114517000903sup001/S0007114517000903sup001.xlsx]

## Sheet: Pathway Heat Map
Supplementary material for:
"High dietary arachidonic acid levels induce changes in complex lipids, immune-related eicosanoids and increase levels of oxidized metabolites in zebrafish (Danio rerio)."
Anne-Catrin Adam, Kai Kristoffer Lie, Mari Moren, Kaja Helvik Skjærven
Corresponding author:	Anne-Catrin Adam; National Institute of Nutrition and Seafood Research (NIFES);PO Box 2029 Nordnes, 5817 Bergen, Norway; aad@nifes.no
0.55	Green: indicates significant difference (p≤0.05) between the groups shown, mean ratio of < 1.00
0.76	Light Green: narrowly missed statistical cutoff for significance 0.05<p<0.10, mean ratio of < 1.00
1.71	Red: indicates significant difference (p≤0.05) between the groups shown; mean ratio of ≥ 1.00
1.32	Light Red: narrowly missed statistical cutoff for significance 0.05<p<0.10, mean ratio of ≥ 1.00
1.2	Non-colored text and cell: mean values are not significantly different for that comparison
Table S1
Biochemical Name	Welch's Two-Sample t-Test	Welch's Two-Sample t-Test		Mean Values		% Filled Values		Super Pathway	Sub-pathway
	Mean ratio (MR): High ARA control	High ARA / control		Control	High ARA	Control	High ARA
		P-value	q-value
glycine	0.99	0.9325	0.3722	0.9588	0.9537	100	100	Amino Acid	Glycine, Serine and Threonine Metabolism
sarcosine (N-Methylglycine)	0.92	0.2594	0.187	1.0631	0.9803	100	100	Amino Acid	Glycine, Serine and Threonine Metabolism
dimethylglycine	0.82	0.0035	0.0122	1.0247	0.8426	100	100	Amino Acid	Glycine, Serine and Threonine Metabolism
betaine	0.99	0.8047	0.3395	0.9236	0.9152	100	100	Amino Acid	Glycine, Serine and Threonine Metabolism
betaine aldehyde	0.78	0.3001	0.201	1.2318	0.9579	100	100	Amino Acid	Glycine, Serine and Threonine Metabolism
serine	0.94	0.5251	0.2685	1.2318	1.1535	100	100	Amino Acid	Glycine, Serine and Threonine Metabolism
N-acetylserine	0.99	0.8306	0.3477	1.2841	1.2733	100	100	Amino Acid	Glycine, Serine and Threonine Metabolism
threonine	0.81	0.0127	0.0291	1.1432	0.9215	100	100	Amino Acid	Glycine, Serine and Threonine Metabolism
N-acetylthreonine	1.09	0.0296	0.0491	1.0556	1.155	100	100	Amino Acid	Glycine, Serine and Threonine Metabolism
alanine	0.93	0.3906	0.2298	1.0127	0.9375	100	100	Amino Acid	Alanine and Aspartate Metabolism
N-acetylalanine	1	0.7873	0.3395	1.5058	1.502	100	100	Amino Acid	Alanine and Aspartate Metabolism
aspartate	0.86	0.1326	0.1318	1.3823	1.1928	100	100	Amino Acid	Alanine and Aspartate Metabolism
asparagine	1	0.9494	0.3767	0.9712	0.9708	100	100	Amino Acid	Alanine and Aspartate Metabolism
N-acetylasparagine	0.96	0.6075	0.2948	1.2574	1.2092	100	100	Amino Acid	Alanine and Aspartate Metabolism
N-acetylaspartate (NAA)	0.97	0.8023	0.3395	0.9818	0.9536	100	100	Amino Acid	Alanine and Aspartate Metabolism
glutamate	0.89	0.0689	0.0874	0.9893	0.8783	100	100	Amino Acid	Glutamate Metabolism
glutamine	0.84	0.02	0.0396	1.1323	0.9468	100	100	Amino Acid	Glutamate Metabolism
N-acetylglutamate	0.88	0.4192	0.2364	0.9686	0.8503	100	100	Amino Acid	Glutamate Metabolism
N-acetylglutamine	0.93	0.2472	0.1812	1.1507	1.0712	100	100	Amino Acid	Glutamate Metabolism
N-acetyl-aspartyl-glutamate (NAAG)	1.06	0.6354	0.3033	0.8111	0.8561	100	100	Amino Acid	Glutamate Metabolism
gamma-aminobutyrate (GABA)	0.98	0.6654	0.3115	1.0959	1.0737	100	100	Amino Acid	Glutamate Metabolism
carboxyethyl-GABA	1.06	0.2875	0.1973	0.9361	0.9949	100	100	Amino Acid	Glutamate Metabolism
4-hydroxyglutamate	0.68	0.0004	0.0023	1.409	0.9619	100	100	Amino Acid	Glutamate Metabolism
glutamate, gamma-methyl ester	0.93	0.5118	0.2656	1.109	1.0338	100	100	Amino Acid	Glutamate Metabolism
pyroglutamine*	1.04	0.8049	0.3395	0.4099	0.4264	67	50	Amino Acid	Glutamate Metabolism
gamma-carboxyglutamate	0.88	0.477	0.2532	0.9327	0.8253	100	100	Amino Acid	Glutamate Metabolism
histidine	0.91	0.0985	0.1094	0.9498	0.8627	100	100	Amino Acid	Histidine Metabolism
N-acetylhistidine	1.1	0.4458	0.245	0.7332	0.8032	100	100	Amino Acid	Histidine Metabolism
1-methylhistidine	1.08	0.3944	0.2298	0.8832	0.9565	100	100	Amino Acid	Histidine Metabolism
3-methylhistidine	0.91	0.425	0.2384	0.8505	0.7715	100	100	Amino Acid	Histidine Metabolism
N-acetyl-3-methylhistidine*	0.95	0.3988	0.2298	0.9865	0.9415	100	100	Amino Acid	Histidine Metabolism
N-acetyl-1-methylhistidine*	1.1	0.2231	0.175	0.9525	1.0492	100	100	Amino Acid	Histidine Metabolism
trans-urocanate	0.96	0.692	0.3171	1.0709	1.0318	100	100	Amino Acid	Histidine Metabolism
cis-urocanate	0.67	0.3094	0.2029	1.4338	0.9613	100	100	Amino Acid	Histidine Metabolism
formiminoglutamate	0.82	0.2617	0.187	1.0062	0.8261	100	100	Amino Acid	Histidine Metabolism
imidazole propionate	1.05	0.5003	0.2605	0.8336	0.8762	100	100	Amino Acid	Histidine Metabolism
imidazole lactate	0.88	0.2437	0.1809	0.4346	0.3831	100	100	Amino Acid	Histidine Metabolism
1-methylimidazoleacetate	0.91	0.1671	0.1491	1.3534	1.2323	100	100	Amino Acid	Histidine Metabolism
4-imidazoleacetate	1.1	0.4319	0.2411	1.0564	1.1592	100	100	Amino Acid	Histidine Metabolism
lysine	0.9	0.2965	0.2009	1.2171	1.0922	100	100	Amino Acid	Lysine Metabolism
N2-acetyllysine/N6-acetyllysine	0.85	0.1765	0.1523	1.404	1.1938	100	100	Amino Acid	Lysine Metabolism
N6,N6,N6-trimethyllysine	1.05	0.5443	0.2724	1.0749	1.1298	100	100	Amino Acid	Lysine Metabolism
5-hydroxylysine	0.82	0.0926	0.1064	1.3979	1.1512	100	100	Amino Acid	Lysine Metabolism
saccharopine	0.75	0.0433	0.0644	1.0765	0.809	100	100	Amino Acid	Lysine Metabolism
2-aminoadipate	0.94	0.2665	0.189	1.111	1.0412	100	100	Amino Acid	Lysine Metabolism
glutarate (pentanedioate)	1.85	0.0002	0.0017	0.9532	1.7651	100	100	Amino Acid	Lysine Metabolism
glutarylcarnitine (C5)	0.81	0.2459	0.1812	1.2873	1.0458	100	100	Amino Acid	Lysine Metabolism
pipecolate	1.03	0.7724	0.3395	1.2588	1.2988	100	100	Amino Acid	Lysine Metabolism
5-aminovalerate	1.33	0.035	0.0544	0.8124	1.0765	100	100	Amino Acid	Lysine Metabolism
N6-formyllysine	0.83	0.2262	0.1758	1.1109	0.9215	100	100	Amino Acid	Lysine Metabolism
N6-carboxyethyllysine	0.84	0.4068	0.2337	1.4468	1.215	100	100	Amino Acid	Lysine Metabolism
6-oxopiperidine-2-carboxylic acid	1.24	0.3633	0.2202	0.7459	0.925	83	100	Amino Acid	Lysine Metabolism
phenylalanine	0.92	0.4404	0.2439	1.3285	1.223	100	100	Amino Acid	Phenylalanine and Tyrosine Metabolism
N-acetylphenylalanine	1.7	0.0027	0.0103	1.0761	1.834	100	100	Amino Acid	Phenylalanine and Tyrosine Metabolism
phenylpyruvate	0.61	0.2515	0.1837	0.8805	0.541	100	67	Amino Acid	Phenylalanine and Tyrosine Metabolism
phenyllactate (PLA)	1	0.7714	0.3395	0.7058	0.7078	50	83	Amino Acid	Phenylalanine and Tyrosine Metabolism
phenethylamine	1.49	0.07	0.0881	1.0484	1.5583	100	100	Amino Acid	Phenylalanine and Tyrosine Metabolism
tyrosine	0.91	0.3534	0.2167	1.2605	1.1448	100	100	Amino Acid	Phenylalanine and Tyrosine Metabolism
N-acetyltyrosine	1.06	0.7733	0.3395	1.0305	1.0902	100	100	Amino Acid	Phenylalanine and Tyrosine Metabolism
4-hydroxyphenylpyruvate	0.5	0.0133	0.0295	2.2311	1.1071	100	100	Amino Acid	Phenylalanine and Tyrosine Metabolism
3-(4-hydroxyphenyl)lactate	0.85	0.5254	0.2685	0.8566	0.7289	100	100	Amino Acid	Phenylalanine and Tyrosine Metabolism
phenol sulfate	1			0.1509	0.1509	0	0	Amino Acid	Phenylalanine and Tyrosine Metabolism
3-methoxytyrosine	0.65	0.0412	0.0622	1.2053	0.781	100	100	Amino Acid	Phenylalanine and Tyrosine Metabolism
3-methoxytyramine	0.81	0.2433	0.1809	0.9365	0.7632	100	100	Amino Acid	Phenylalanine and Tyrosine Metabolism
N-formylphenylalanine	1.56	0.0972	0.109	1.1555	1.7988	100	100	Amino Acid	Phenylalanine and Tyrosine Metabolism
tryptophan	0.87	0.2401	0.1809	1.2519	1.0893	100	100	Amino Acid	Tryptophan Metabolism
indolelactate	1			0.5112	0.5112	0	0	Amino Acid	Tryptophan Metabolism
kynurenine	0.97	0.7986	0.3395	0.9882	0.9563	100	100	Amino Acid	Tryptophan Metabolism
picolinate	0.93	0.95	0.3767	0.8056	0.7507	100	100	Amino Acid	Tryptophan Metabolism
5-hydroxyindoleacetate	0.56	0.028	0.0479	0.8026	0.4501	100	33	Amino Acid	Tryptophan Metabolism
C-glycosyltryptophan	0.91	0.0392	0.0601	1.0995	0.9959	100	100	Amino Acid	Tryptophan Metabolism
leucine	0.92	0.4611	0.2497	1.2488	1.1546	100	100	Amino Acid	Leucine, Isoleucine and Valine Metabolism
N-acetylleucine	1.28	0.1419	0.1361	0.9325	1.1953	100	100	Amino Acid	Leucine, Isoleucine and Valine Metabolism
4-methyl-2-oxopentanoate	0.86	0.3936	0.2298	1.8233	1.5713	100	100	Amino Acid	Leucine, Isoleucine and Valine Metabolism
isovalerate	1.66	0.0091	0.0242	0.7618	1.2651	50	100	Amino Acid	Leucine, Isoleucine and Valine Metabolism
isovalerylcarnitine	1.06	0.8616	0.3539	1.2512	1.3221	100	100	Amino Acid	Leucine, Isoleucine and Valine Metabolism
beta-hydroxyisovalerate	1.4	0.0216	0.0421	1.1121	1.5526	100	100	Amino Acid	Leucine, Isoleucine and Valine Metabolism
beta-hydroxyisovaleroylcarnitine	0.68	0.0212	0.0415	1.2325	0.8393	100	100	Amino Acid	Leucine, Isoleucine and Valine Metabolism
alpha-hydroxyisovalerate	0.7	0.0045	0.0145	1.1388	0.7943	100	100	Amino Acid	Leucine, Isoleucine and Valine Metabolism
methylsuccinate	0.82	0.4124	0.2362	1.5198	1.2526	100	100	Amino Acid	Leucine, Isoleucine and Valine Metabolism
isoleucine	0.93	0.4748	0.2528	1.2104	1.1257	100	100	Amino Acid	Leucine, Isoleucine and Valine Metabolism
N-acetylisoleucine	1.24	0.1207	0.1263	0.972	1.2091	100	100	Amino Acid	Leucine, Isoleucine and Valine Metabolism
3-methyl-2-oxovalerate	0.81	0.2737	0.1928	1.5178	1.2258	100	100	Amino Acid	Leucine, Isoleucine and Valine Metabolism
2-methylbutyrylcarnitine (C5)	0.77	0.0496	0.0706	1.3375	1.0288	100	100	Amino Acid	Leucine, Isoleucine and Valine Metabolism
tiglylcarnitine	0.77	0.0199	0.0396	1.1969	0.9213	100	100	Amino Acid	Leucine, Isoleucine and Valine Metabolism
3-hydroxy-2-ethylpropionate	0.96	0.6697	0.3122	0.7816	0.7503	100	100	Amino Acid	Leucine, Isoleucine and Valine Metabolism
ethylmalonate	0.83	0.4149	0.2362	1.3599	1.1314	100	100	Amino Acid	Leucine, Isoleucine and Valine Metabolism
valine	0.91	0.3529	0.2167	1.1945	1.0886	100	100	Amino Acid	Leucine, Isoleucine and Valine Metabolism
N-acetylvaline	1.89	1.5109e-06	5.2185e-05	0.5889	1.1132	17	100	Amino Acid	Leucine, Isoleucine and Valine Metabolism
3-methyl-2-oxobutyrate	0.73	0.0723	0.0899	1.5406	1.1185	100	100	Amino Acid	Leucine, Isoleucine and Valine Metabolism
isobutyrylcarnitine	1.21	0.0925	0.1064	1.0988	1.3321	100	100	Amino Acid	Leucine, Isoleucine and Valine Metabolism
3-hydroxyisobutyrate	1.18	0.3902	0.2298	1.2246	1.4511	100	100	Amino Acid	Leucine, Isoleucine and Valine Metabolism
methionine	0.8	0.0775	0.0947	1.5054	1.206	100	100	Amino Acid	Methionine, Cysteine, SAM and Taurine Metabolism
N-acetylmethionine	1.03	0.7925	0.3395	1.134	1.1699	100	100	Amino Acid	Methionine, Cysteine, SAM and Taurine Metabolism
N-formylmethionine	1.2	0.5648	0.28	0.9925	1.1873	100	100	Amino Acid	Methionine, Cysteine, SAM and Taurine Metabolism
methionine sulfone	0.95	0.6754	0.3135	1.0988	1.04	100	100	Amino Acid	Methionine, Cysteine, SAM and Taurine Metabolism
methionine sulfoxide	1.59	0.0236	0.0443	1.021	1.6273	100	100	Amino Acid	Methionine, Cysteine, SAM and Taurine Metabolism
N-acetylmethionine sulfoxide	1.82	0.0068	0.0199	1.0383	1.8938	100	100	Amino Acid	Methionine, Cysteine, SAM and Taurine Metabolism
S-adenosylmethionine (SAM)	0.9	0.3844	0.2292	1.0966	0.9877	100	100	Amino Acid	Methionine, Cysteine, SAM and Taurine Metabolism
S-adenosylhomocysteine (SAH)	0.76	0.1205	0.1263	0.9108	0.6889	100	100	Amino Acid	Methionine, Cysteine, SAM and Taurine Metabolism
cystathionine	1.09	0.2281	0.1765	1.0229	1.1161	100	100	Amino Acid	Methionine, Cysteine, SAM and Taurine Metabolism
2-aminobutyrate	1.01	0.8979	0.3633	1.1563	1.1664	100	100	Amino Acid	Methionine, Cysteine, SAM and Taurine Metabolism
cysteine	0.72	0.0147	0.0315	1.3179	0.948	100	100	Amino Acid	Methionine, Cysteine, SAM and Taurine Metabolism
cystine	1.92	0.0084	0.0232	0.5406	1.0356	0	83	Amino Acid	Methionine, Cysteine, SAM and Taurine Metabolism
cysteine s-sulfate	1.89	0.0562	0.0755	0.6165	1.1672	17	83	Amino Acid	Methionine, Cysteine, SAM and Taurine Metabolism
cysteine sulfinic acid	1.16	0.2581	0.187	1.2695	1.4769	100	100	Amino Acid	Methionine, Cysteine, SAM and Taurine Metabolism
hypotaurine	0.58	0.0032	0.0118	1.8219	1.062	100	100	Amino Acid	Methionine, Cysteine, SAM and Taurine Metabolism
taurine	1.02	0.7908	0.3395	0.9459	0.9606	100	100	Amino Acid	Methionine, Cysteine, SAM and Taurine Metabolism
N-acetyltaurine	1.25	0.3028	0.2014	0.7758	0.9692	100	100	Amino Acid	Methionine, Cysteine, SAM and Taurine Metabolism
2-hydroxybutyrate/2-hydroxyisobutyrate	1.04	0.7425	0.3339	0.9318	0.9714	100	100	Amino Acid	Methionine, Cysteine, SAM and Taurine Metabolism
arginine	0.91	0.3374	0.2116	1.2143	1.1076	100	100	Amino Acid	Urea cycle; Arginine and Proline Metabolism
urea	1.14	0.2443	0.1809	1.3502	1.5327	100	100	Amino Acid	Urea cycle; Arginine and Proline Metabolism
ornithine	0.97	0.5288	0.2696	1.1233	1.0854	100	100	Amino Acid	Urea cycle; Arginine and Proline Metabolism
proline	0.84	0.0861	0.1022	1.1005	0.9237	100	100	Amino Acid	Urea cycle; Arginine and Proline Metabolism
citrulline	0.93	0.461	0.2497	1.1575	1.0714	100	100	Amino Acid	Urea cycle; Arginine and Proline Metabolism
argininosuccinate	0.82	0.1672	0.1491	1.4215	1.1688	100	100	Amino Acid	Urea cycle; Arginine and Proline Metabolism
homocitrulline	0.99	0.7795	0.3395	0.8628	0.8501	100	100	Amino Acid	Urea cycle; Arginine and Proline Metabolism
dimethylarginine (SDMA + ADMA)	0.9	0.2604	0.187	1.2962	1.1645	100	100	Amino Acid	Urea cycle; Arginine and Proline Metabolism
N-acetylarginine	1.18	0.6443	0.3055	2.8194	3.3289	100	100	Amino Acid	Urea cycle; Arginine and Proline Metabolism
N-acetylproline	1.65	0.3074	0.2029	0.9626	1.5863	100	100	Amino Acid	Urea cycle; Arginine and Proline Metabolism
N-delta-acetylornithine	0.9	0.454	0.2488	0.5849	0.525	100	100	Amino Acid	Urea cycle; Arginine and Proline Metabolism
N2,N5-diacetylornithine	1			0.2506	0.2506	0	0	Amino Acid	Urea cycle; Arginine and Proline Metabolism
N-alpha-acetylornithine	1.07	0.8042	0.3395	0.9915	1.0578	100	100	Amino Acid	Urea cycle; Arginine and Proline Metabolism
N-methylproline	1	0.9995	0.3899	0.979	0.9759	100	100	Amino Acid	Urea cycle; Arginine and Proline Metabolism
trans-4-hydroxyproline	0.9	0.3534	0.2167	1.0535	0.9528	100	100	Amino Acid	Urea cycle; Arginine and Proline Metabolism
pro-hydroxy-pro	0.71	0.0058	0.0175	1.5729	1.1239	100	100	Amino Acid	Urea cycle; Arginine and Proline Metabolism
N-monomethylarginine	0.92	0.1719	0.1516	1.1905	1.0909	100	100	Amino Acid	Urea cycle; Arginine and Proline Metabolism
creatine	0.98	0.561	0.2788	0.95	0.9357	100	100	Amino Acid	Creatine Metabolism
creatinine	0.95	0.6406	0.3045	0.8979	0.8565	100	100	Amino Acid	Creatine Metabolism
creatine phosphate	1.31	0.1868	0.1555	0.9972	1.3032	100	100	Amino Acid	Creatine Metabolism
guanidinoacetate	1.15	0.6082	0.2948	0.8239	0.9507	100	100	Amino Acid	Creatine Metabolism
putrescine	1.24	0.6957	0.3181	1.3944	1.7266	100	100	Amino Acid	Polyamine Metabolism
spermine	1.45	0.4659	0.25	0.8132	1.1802	83	100	Amino Acid	Polyamine Metabolism
spermidine	1.42	0.1587	0.1434	1.0644	1.5166	100	100	Amino Acid	Polyamine Metabolism
5-methylthioadenosine (MTA)	0.86	0.1872	0.1555	1.0655	0.9181	100	100	Amino Acid	Polyamine Metabolism
N-acetylputrescine	1.69	0.051	0.0716	0.883	1.495	100	100	Amino Acid	Polyamine Metabolism
1-methylguanidine	0.83	0.0796	0.0957	0.8972	0.7415	100	100	Amino Acid	Guanidino and Acetamido Metabolism
4-guanidinobutanoate	1.26	0.1567	0.1427	1.3392	1.6859	100	100	Amino Acid	Guanidino and Acetamido Metabolism
glutathione, reduced (GSH)	0.64	0.0629	0.082	1.4534	0.9241	100	100	Amino Acid	Glutathione Metabolism
glutathione, oxidized (GSSG)	0.86	0.0681	0.0872	1.0829	0.9278	100	100	Amino Acid	Glutathione Metabolism
cysteine-glutathione disulfide	2.03	0.0622	0.0816	0.8358	1.6956	100	100	Amino Acid	Glutathione Metabolism
S-methylglutathione	0.63	0.0103	0.0261	1.0379	0.649	100	100	Amino Acid	Glutathione Metabolism
cysteinylglycine	0.78	0.4424	0.2439	1.1429	0.8892	67	83	Amino Acid	Glutathione Metabolism
5-oxoproline	0.58	0.0007	0.0036	0.9231	0.5345	100	100	Amino Acid	Glutathione Metabolism
ophthalmate	0.9	0.3532	0.2167	0.8905	0.8	100	100	Amino Acid	Glutathione Metabolism
4-hydroxy-nonenal-glutathione	3.15	5.6305e-07	2.6593e-05	1.1615	3.6592	100	100	Amino Acid	Glutathione Metabolism
gamma-glutamylalanine	0.97	0.8795	0.3579	0.8081	0.7875	100	100	Peptide	Gamma-glutamyl Amino Acid
gamma-glutamylglutamate	1.07	0.7209	0.3269	0.7098	0.7601	100	100	Peptide	Gamma-glutamyl Amino Acid
gamma-glutamylglutamine	0.74	0.0164	0.0341	0.8181	0.603	100	100	Peptide	Gamma-glutamyl Amino Acid
gamma-glutamylglycine	1	0.9284	0.3722	0.7149	0.7133	83	100	Peptide	Gamma-glutamyl Amino Acid
gamma-glutamylhistidine	0.84	0.2892	0.1973	1.0014	0.8406	100	100	Peptide	Gamma-glutamyl Amino Acid
gamma-glutamylisoleucine*	0.98	0.6821	0.3153	0.9803	0.9606	100	100	Peptide	Gamma-glutamyl Amino Acid
gamma-glutamylleucine	0.9	0.3921	0.2298	1.1296	1.0212	100	100	Peptide	Gamma-glutamyl Amino Acid
gamma-glutamylmethionine	0.7	0.0558	0.0754	1.2158	0.8558	100	100	Peptide	Gamma-glutamyl Amino Acid
gamma-glutamylphenylalanine	0.93	0.5822	0.2848	1.2273	1.1416	100	100	Peptide	Gamma-glutamyl Amino Acid
gamma-glutamylthreonine*	0.71	0.2147	0.1714	0.827	0.5904	67	50	Peptide	Gamma-glutamyl Amino Acid
gamma-glutamylvaline	0.89	0.4249	0.2384	0.8958	0.8004	100	100	Peptide	Gamma-glutamyl Amino Acid
gamma-glutamyl-2-aminobutyrate	0.84	0.0509	0.0716	0.948	0.7988	100	100	Peptide	Gamma-glutamyl Amino Acid
carnosine	0.4	0.0019	0.008	1.2535	0.5014	100	100	Peptide	Dipeptide Derivative
anserine	1			0.1663	0.1663	0	0	Peptide	Dipeptide Derivative
glycylisoleucine	0.78	0.1308	0.1318	1.581	1.2256	100	100	Peptide	Dipeptide
glycylleucine	0.84	0.1733	0.1516	1.2819	1.0754	100	100	Peptide	Dipeptide
glycylvaline	0.81	0.0723	0.0899	1.345	1.0833	100	100	Peptide	Dipeptide
isoleucylglycine	0.84	0.215	0.1714	1.4151	1.1941	100	100	Peptide	Dipeptide
leucylalanine	1.18	0.9297	0.3722	1.1791	1.3972	100	83	Peptide	Dipeptide
leucylglycine	0.74	0.1476	0.1386	1.7827	1.3221	100	100	Peptide	Dipeptide
lysylleucine	1.5	0.9042	0.3645	0.9686	1.4547	100	83	Peptide	Dipeptide
phenylalanylalanine	0.99	0.9023	0.3644	1.3048	1.2898	100	100	Peptide	Dipeptide
phenylalanylglycine	1.02	0.8486	0.3515	1.2063	1.226	100	100	Peptide	Dipeptide
prolylglycine	1.14	0.9581	0.3785	1.7314	1.9793	100	100	Peptide	Dipeptide
valylglutamine	1.03	0.8322	0.3477	1.011	1.0446	100	100	Peptide	Dipeptide
valylglycine	0.87	0.4845	0.2562	1.5237	1.3298	100	100	Peptide	Dipeptide
leucylglutamine*	1.59	0.2373	0.1809	1.2038	1.915	100	100	Peptide	Dipeptide
glucose	0.95	0.3522	0.2167	1.0966	1.0364	100	100	Carbohydrate	Glycolysis, Gluconeogenesis, and Pyruvate Metabolism
glucose 6-phosphate	0.7	0.0139	0.0301	1.3095	0.9126	100	100	Carbohydrate	Glycolysis, Gluconeogenesis, and Pyruvate Metabolism
Isobar: fructose 1,6-diphosphate, glucose 1,6-diphosphate, myo-inositol 1,4 or 1,3-diphosphate	1.04	0.7418	0.3339	1.0929	1.1407	100	100	Carbohydrate	Glycolysis, Gluconeogenesis, and Pyruvate Metabolism
dihydroxyacetone phosphate (DHAP)	0.75	0.2888	0.1973	0.8339	0.6254	83	50	Carbohydrate	Glycolysis, Gluconeogenesis, and Pyruvate Metabolism
2-phosphoglycerate	0.86	0.3991	0.2298	0.8107	0.6965	100	67	Carbohydrate	Glycolysis, Gluconeogenesis, and Pyruvate Metabolism
3-phosphoglycerate	1	0.9108	0.3665	0.9458	0.9474	100	100	Carbohydrate	Glycolysis, Gluconeogenesis, and Pyruvate Metabolism
phosphoenolpyruvate (PEP)	0.9	0.3917	0.2298	0.9283	0.8349	100	100	Carbohydrate	Glycolysis, Gluconeogenesis, and Pyruvate Metabolism
pyruvate	1.3	0.2178	0.173	0.7084	0.9226	50	83	Carbohydrate	Glycolysis, Gluconeogenesis, and Pyruvate Metabolism
lactate	0.89	0.1532	0.1407	0.9103	0.8115	100	100	Carbohydrate	Glycolysis, Gluconeogenesis, and Pyruvate Metabolism
glycerate	1.07	0.5761	0.2831	1.0693	1.149	100	100	Carbohydrate	Glycolysis, Gluconeogenesis, and Pyruvate Metabolism
6-phosphogluconate	0.86	0.3642	0.2202	0.8736	0.7494	100	100	Carbohydrate	Pentose Phosphate Pathway
ribose 5-phosphate	0.69	0.014	0.0301	1.0938	0.7536	100	100	Carbohydrate	Pentose Phosphate Pathway
ribose 1-phosphate	0.89	0.8691	0.3554	0.8677	0.7753	100	100	Carbohydrate	Pentose Phosphate Pathway
sedoheptulose-7-phosphate	0.96	0.4655	0.25	0.915	0.8792	100	100	Carbohydrate	Pentose Phosphate Pathway
ribose	1.42	0.1275	0.1316	1.4452	2.0493	100	100	Carbohydrate	Pentose Metabolism
ribitol	1.1	0.9336	0.3722	2.1526	2.3596	100	100	Carbohydrate	Pentose Metabolism
ribonate	1.17	0.7249	0.3281	1.9811	2.3223	100	100	Carbohydrate	Pentose Metabolism
arabitol/xylitol	0.87	0.6822	0.3153	1.1672	1.0205	100	100	Carbohydrate	Pentose Metabolism
arabonate/xylonate	1.01	0.8406	0.3499	1.0954	1.1089	100	100	Carbohydrate	Pentose Metabolism
maltohexaose	0.86	0.8526	0.3522	0.6702	0.5747	100	100	Carbohydrate	Glycogen Metabolism
maltopentaose	0.9	0.995	0.3889	0.7014	0.6327	100	100	Carbohydrate	Glycogen Metabolism
maltotetraose	1			0.2445	0.2445	0	0	Carbohydrate	Glycogen Metabolism
maltotriose	0.87	0.9315	0.3722	0.5718	0.4962	100	100	Carbohydrate	Glycogen Metabolism
maltose	0.93	0.9924	0.3885	0.6829	0.6327	100	100	Carbohydrate	Glycogen Metabolism
fructose	0.95	0.5789	0.2838	1.2073	1.149	100	100	Carbohydrate	Fructose, Mannose and Galactose Metabolism
mannitol/sorbitol	1.14	0.08	0.0957	1.2427	1.4225	100	100	Carbohydrate	Fructose, Mannose and Galactose Metabolism
mannose	1.07	0.2249	0.1755	1.0387	1.1105	100	100	Carbohydrate	Fructose, Mannose and Galactose Metabolism
mannose-6-phosphate	0.73	0.013	0.0294	1.2391	0.9075	100	100	Carbohydrate	Fructose, Mannose and Galactose Metabolism
galactitol (dulcitol)	1.02	0.7735	0.3395	0.8496	0.8668	100	100	Carbohydrate	Fructose, Mannose and Galactose Metabolism
galactonate	0.65	0.4749	0.2528	1.2072	0.7805	67	67	Carbohydrate	Fructose, Mannose and Galactose Metabolism
UDP-glucose	0.9	0.0797	0.0957	1.1194	1.0115	100	100	Carbohydrate	Nucleotide Sugar
UDP-galactose	0.92	0.1502	0.1391	1.0568	0.9713	100	100	Carbohydrate	Nucleotide Sugar
UDP-glucuronate	1.01	0.7813	0.3395	1.1191	1.1325	100	100	Carbohydrate	Nucleotide Sugar
UDP-N-acetylglucosamine	0.94	0.2822	0.1946	1.2263	1.1578	100	100	Carbohydrate	Nucleotide Sugar
UDP-N-acetylgalactosamine	0.97	0.6577	0.3099	1.1271	1.0949	100	100	Carbohydrate	Nucleotide Sugar
cytidine 5'-monophospho-N-acetylneuraminic acid	0.96	0.66	0.3103	1.2454	1.2014	100	100	Carbohydrate	Nucleotide Sugar
glucosamine-6-phosphate	0.7	0.0126	0.0291	1.234	0.868	100	100	Carbohydrate	Aminosugar Metabolism
glucuronate	0.99	0.9855	0.3872	1.2093	1.2016	100	100	Carbohydrate	Aminosugar Metabolism
N-acetylglucosamine 6-phosphate	0.87	0.2613	0.187	0.8234	0.7143	100	100	Carbohydrate	Aminosugar Metabolism
N-acetyl-glucosamine 1-phosphate	1.03	0.7034	0.3203	0.7592	0.784	100	100	Carbohydrate	Aminosugar Metabolism
N-acetylneuraminate	0.85	0.055	0.0752	1.0914	0.9284	100	100	Carbohydrate	Aminosugar Metabolism
N-acetylmuramate	2.65	0.1041	0.1141	0.8438	2.2378	83	100	Carbohydrate	Aminosugar Metabolism
N-acetylglucosaminylasparagine	0.81	0.2817	0.1946	1.4149	1.1418	100	100	Carbohydrate	Aminosugar Metabolism
erythronate*	1.28	0.0661	0.0851	1.0568	1.355	100	100	Carbohydrate	Aminosugar Metabolism
N6-carboxymethyllysine	0.94	0.4919	0.2574	1.3249	1.2407	100	100	Carbohydrate	Advanced Glycation End-product
citrate	0.78	0.2772	0.1939	0.8302	0.6514	100	100	Energy	TCA Cycle
isocitrate	0.49	0.3698	0.2224	1.9741	0.9662	100	83	Energy	TCA Cycle
alpha-ketoglutarate	0.39	8.0671e-05	0.0007	1.5827	0.6247	100	100	Energy	TCA Cycle
succinylcarnitine	0.66	0.0011	0.0051	0.761	0.4992	100	100	Energy	TCA Cycle
succinate	1.06	0.6878	0.317	0.7872	0.832	100	100	Energy	TCA Cycle
fumarate	0.87	0.164	0.1475	0.8915	0.7757	100	100	Energy	TCA Cycle
malate	0.9	0.0757	0.0937	0.9513	0.8569	100	100	Energy	TCA Cycle
tricarballylate	1.2	0.1935	0.1596	0.6662	0.7971	17	83	Energy	TCA Cycle
2-methylcitrate	1.07	0.4266	0.2387	1.0179	1.0902	100	100	Energy	TCA Cycle
acetylphosphate	0.91	0.1872	0.1555	0.9717	0.8841	100	100	Energy	Oxidative Phosphorylation
phosphate	0.94	0.1585	0.1434	0.9154	0.8604	100	100	Energy	Oxidative Phosphorylation
10-undecenoate (11:1n1)	1.41	0.0475	0.0693	0.8057	1.1342	100	100	Lipid	Medium Chain Fatty Acid
5-dodecenoate (12:1n7)	0.96	0.7955	0.3395	1.1117	1.0698	100	100	Lipid	Medium Chain Fatty Acid
myristate (14:0)	1.31	0.0181	0.0369	0.928	1.2191	100	100	Lipid	Long Chain Fatty Acid
myristoleate (14:1n5)	0.75	0.095	0.1072	1.2986	0.9794	100	100	Lipid	Long Chain Fatty Acid
pentadecanoate (15:0)	1.23	0.1198	0.1263	0.9009	1.1076	100	100	Lipid	Long Chain Fatty Acid
palmitate (16:0)	1.26	0.1484	0.1386	0.7979	1.0086	100	100	Lipid	Long Chain Fatty Acid
palmitoleate (16:1n7)	1.05	0.7533	0.336	0.964	1.0154	100	100	Lipid	Long Chain Fatty Acid
margarate (17:0)	1.55	0.0595	0.079	0.8076	1.2517	100	100	Lipid	Long Chain Fatty Acid
10-heptadecenoate (17:1n7)	1.15	0.4872	0.2562	0.8434	0.9673	100	100	Lipid	Long Chain Fatty Acid
stearate (18:0)	1.45	0.0279	0.0479	0.7488	1.088	100	100	Lipid	Long Chain Fatty Acid
nonadecanoate (19:0)	1.77	0.0342	0.0536	0.7478	1.3227	100	100	Lipid	Long Chain Fatty Acid
10-nonadecenoate (19:1n9)	1.28	0.2286	0.1765	0.8583	1.0959	100	100	Lipid	Long Chain Fatty Acid
arachidate (20:0)	1.84	0.009	0.0242	0.7612	1.4025	100	100	Lipid	Long Chain Fatty Acid
eicosenoate (20:1)	1.21	0.3034	0.2014	0.6375	0.7721	100	100	Lipid	Long Chain Fatty Acid
erucate (22:1n9)	1.48	0.0281	0.0479	0.5666	0.8405	100	100	Lipid	Long Chain Fatty Acid
oleate/vaccenate (18:1)	0.98	0.86	0.3539	1.0091	0.9914	100	100	Lipid	Long Chain Fatty Acid
stearidonate (18:4n3)	0.47	2.8653e-05	0.0003	1.0443	0.4905	100	100	Lipid	Polyunsaturated Fatty Acid (n3 and n6)
eicosapentaenoate (EPA; 20:5n3)	0.67	0.0022	0.0086	0.9429	0.6277	100	100	Lipid	Polyunsaturated Fatty Acid (n3 and n6)
docosapentaenoate (n3 DPA; 22:5n3)	0.87	0.357	0.2183	0.7504	0.6536	100	100	Lipid	Polyunsaturated Fatty Acid (n3 and n6)
docosahexaenoate (DHA; 22:6n3)	0.82	0.1936	0.1596	0.8825	0.7243	100	100	Lipid	Polyunsaturated Fatty Acid (n3 and n6)
docosatrienoate (22:3n3)	1.46	0.1425	0.1361	1.0151	1.4845	100	100	Lipid	Polyunsaturated Fatty Acid (n3 and n6)
linoleate (18:2n6)	0.88	0.2647	0.1883	0.8716	0.7685	100	100	Lipid	Polyunsaturated Fatty Acid (n3 and n6)
linolenate [alpha or gamma; (18:3n3 or 6)]	0.58	0.0004	0.0025	1.5736	0.9201	100	100	Lipid	Polyunsaturated Fatty Acid (n3 and n6)
dihomo-linolenate (20:3n3 or n6)	1.47	0.0223	0.0426	0.9119	1.3397	100	100	Lipid	Polyunsaturated Fatty Acid (n3 and n6)
arachidonate (20:4n6)	4.47	5.5527e-08	1.0533e-05	1.1679	5.2155	100	100	Lipid	Polyunsaturated Fatty Acid (n3 and n6)
adrenate (22:4n6)	4.87	1.1105e-05	0.0001	1.0092	4.9166	100	100	Lipid	Polyunsaturated Fatty Acid (n3 and n6)
docosapentaenoate (n6 DPA; 22:5n6)	5.94	5.9052e-06	8.1043e-05	1.1484	6.8248	100	100	Lipid	Polyunsaturated Fatty Acid (n3 and n6)
docosadienoate (22:2n6)	1.15	0.7554	0.3363	0.7614	0.8769	100	100	Lipid	Polyunsaturated Fatty Acid (n3 and n6)
dihomo-linoleate (20:2n6)	1.34	0.178	0.1525	0.784	1.0499	100	100	Lipid	Polyunsaturated Fatty Acid (n3 and n6)
13-methylmyristate	1.04	0.8255	0.3468	1.0028	1.046	100	100	Lipid	Fatty Acid, Branched
15-methylpalmitate	1.3	0.348	0.2165	0.7256	0.9451	100	100	Lipid	Fatty Acid, Branched
17-methylstearate	1.07	0.7963	0.3395	0.9053	0.9718	100	100	Lipid	Fatty Acid, Branched
dimethylmalonic acid	0.89	0.5128	0.2656	1.1271	1.0084	100	100	Lipid	Fatty Acid, Dicarboxylate
2-hydroxyglutarate	0.78	0.0112	0.0274	0.9183	0.7182	100	100	Lipid	Fatty Acid, Dicarboxylate
2-hydroxyadipate	1.31	0.0284	0.0479	1.046	1.3741	100	100	Lipid	Fatty Acid, Dicarboxylate
maleate	1.53	0.0011	0.0051	0.9496	1.4541	100	100	Lipid	Fatty Acid, Dicarboxylate
pimelate (heptanedioate)	1.42	0.042	0.063	0.9155	1.2966	100	100	Lipid	Fatty Acid, Dicarboxylate
suberate (octanedioate)	1.45	0.0219	0.0422	1.0094	1.4588	100	100	Lipid	Fatty Acid, Dicarboxylate
azelate (nonanedioate)	1.43	0.0488	0.0704	0.974	1.3895	100	100	Lipid	Fatty Acid, Dicarboxylate
sebacate (decanedioate)	1.38	0.0112	0.0274	0.8905	1.2296	100	100	Lipid	Fatty Acid, Dicarboxylate
undecanedioate	1.57	0.0078	0.022	0.9481	1.4904	100	100	Lipid	Fatty Acid, Dicarboxylate
dodecanedioate	0.97	0.7271	0.3284	0.8226	0.7997	100	100	Lipid	Fatty Acid, Dicarboxylate
tetradecanedioate	1.02	0.8824	0.3584	1.0517	1.0714	100	100	Lipid	Fatty Acid, Dicarboxylate
palmitic amide	0.52	0.2415	0.1809	2.0648	1.0648	100	100	Lipid	Fatty Acid, Amide
oleamide	0.42	0.2523	0.1837	2.6101	1.1081	100	100	Lipid	Fatty Acid, Amide
linoleamide (18:2n6)	0.41	0.2989	0.201	2.5833	1.0716	100	100	Lipid	Fatty Acid, Amide
2-aminoheptanoate	1.33	0.0243	0.0444	0.8465	1.1244	100	100	Lipid	Fatty Acid, Amino
1-dihomo-linoleoylglycerol (20:2)	1.6	0.0103	0.0261	0.8501	1.3565	100	100	Lipid	Fatty Acid, Keto
malonylcarnitine	0.94	0.3779	0.226	0.8769	0.8201	100	100	Lipid	Fatty Acid Synthesis
butyrylcarnitine	0.7	0.026	0.0459	0.8051	0.5628	100	100	Lipid	Fatty Acid Metabolism (also BCAA Metabolism)
propionylcarnitine	0.88	0.3384	0.2116	1.125	0.9881	100	100	Lipid	Fatty Acid Metabolism (also BCAA Metabolism)
acetylcarnitine	0.77	0.001	0.005	0.8852	0.6794	100	100	Lipid	Fatty Acid Metabolism(Acyl Carnitine)
3-hydroxybutyrylcarnitine (1)	0.9	0.1438	0.1362	1.113	1.0066	100	100	Lipid	Fatty Acid Metabolism(Acyl Carnitine)
3-hydroxybutyrylcarnitine (2)	0.81	0.0691	0.0874	0.9092	0.7327	100	100	Lipid	Fatty Acid Metabolism(Acyl Carnitine)
hexanoylcarnitine	0.85	0.1949	0.1601	0.9621	0.8146	100	100	Lipid	Fatty Acid Metabolism(Acyl Carnitine)
octanoylcarnitine	0.66	0.1133	0.1215	0.9391	0.6217	67	50	Lipid	Fatty Acid Metabolism(Acyl Carnitine)
cis-4-decenoyl carnitine	4.39	1.8842e-06	5.2185e-05	1.1962	5.2532	100	100	Lipid	Fatty Acid Metabolism(Acyl Carnitine)
laurylcarnitine	1.01	0.8571	0.3534	0.8402	0.8513	83	83	Lipid	Fatty Acid Metabolism(Acyl Carnitine)
myristoylcarnitine	1.2	0.107	0.1153	0.7888	0.9486	100	100	Lipid	Fatty Acid Metabolism(Acyl Carnitine)
palmitoylcarnitine	1.31	0.0931	0.1064	0.7372	0.968	100	100	Lipid	Fatty Acid Metabolism(Acyl Carnitine)
stearoylcarnitine	2.01	0.0032	0.0116	0.6694	1.3453	100	100	Lipid	Fatty Acid Metabolism(Acyl Carnitine)
linoleoylcarnitine*	1.03	0.7502	0.3355	0.8024	0.8271	100	100	Lipid	Fatty Acid Metabolism(Acyl Carnitine)
oleoylcarnitine	0.87	0.4579	0.2497	1.5052	1.3105	100	100	Lipid	Fatty Acid Metabolism(Acyl Carnitine)
myristoleoylcarnitine*	0.63	0.0302	0.0498	1.2583	0.7974	100	67	Lipid	Fatty Acid Metabolism(Acyl Carnitine)
deoxycarnitine	0.84	0.1315	0.1318	1.1281	0.9454	100	100	Lipid	Carnitine Metabolism
carnitine	0.76	0.0004	0.0024	0.9667	0.7341	100	100	Lipid	Carnitine Metabolism
3-hydroxybutyrate (BHBA)	2.32	0.024	0.0443	1.1433	2.6532	100	100	Lipid	Ketone Bodies
2-hydroxypalmitate	1.62	0.0002	0.0017	0.7105	1.1508	100	100	Lipid	Fatty Acid, Monohydroxy
2-hydroxystearate	1.97	0.0035	0.0122	0.5435	1.0721	100	100	Lipid	Fatty Acid, Monohydroxy
16-hydroxypalmitate	0.96	0.6394	0.3045	0.911	0.8721	100	100	Lipid	Fatty Acid, Monohydroxy
13-HODE + 9-HODE	0.93	0.5378	0.2723	1.0433	0.9707	100	100	Lipid	Fatty Acid, Monohydroxy
12,13-DiHOME	0.91	0.3094	0.2029	0.9072	0.8218	100	100	Lipid	Fatty Acid, Dihydroxy
9,10-DiHOME	0.89	0.2467	0.1812	0.9251	0.8258	100	100	Lipid	Fatty Acid, Dihydroxy
5-HEPE	0.25	1.9178e-06	5.2185e-05	0.685	0.1712	100	100	Lipid	Eicosanoid
5-HETE	2.6	5.8689e-05	0.0006	0.9421	2.4454	100	100	Lipid	Eicosanoid
12-HETE	6.1	4.6948e-06	7.2999e-05	1.2775	7.7974	100	100	Lipid	Eicosanoid
5-KETE	4.22	4.1775e-05	0.0004	1.0575	4.4577	100	100	Lipid	Eicosanoid
oleoyl ethanolamide	1.29	0.5437	0.2724	1.0086	1.2993	100	100	Lipid	Endocannabinoid
palmitoyl ethanolamide	1.44	0.1731	0.1516	0.8993	1.2946	100	100	Lipid	Endocannabinoid
stearoyl ethanolamide	1.18	0.262	0.187	0.8653	1.0187	67	100	Lipid	Endocannabinoid
N-oleoyltaurine	1.56	0.3215	0.2082	0.2273	0.3553	33	67	Lipid	Endocannabinoid
N-stearoyltaurine	2.89	0.0028	0.0107	0.3987	1.153	100	100	Lipid	Endocannabinoid
N-palmitoyltaurine	2.11	0.0099	0.0259	0.5621	1.1855	100	100	Lipid	Endocannabinoid
N-linolenoyltaurine *	0.7	0.1749	0.1516	0.4218	0.2954	33	17	Lipid	Endocannabinoid
linoleoyl ethanolamide	1.8	0.3444	0.2148	0.9643	1.7356	100	100	Lipid	Endocannabinoid
myo-inositol	0.92	0.4549	0.2488	0.781	0.7222	100	100	Lipid	Inositol Metabolism
chiro-inositol	1.15	0.2339	0.1799	0.7566	0.8726	100	100	Lipid	Inositol Metabolism
inositol 1-phosphate (I1P)	0.85	0.2114	0.1698	1.3071	1.1052	100	100	Lipid	Inositol Metabolism
choline	0.97	0.6628	0.3109	0.9337	0.9073	100	100	Lipid	Phospholipid Metabolism
choline phosphate	0.97	0.6917	0.3171	0.9686	0.9412	100	100	Lipid	Phospholipid Metabolism
cytidine 5'-diphosphocholine	1.14	0.1522	0.1404	0.8405	0.9609	100	100	Lipid	Phospholipid Metabolism
glycerophosphorylcholine (GPC)	0.95	0.5233	0.2685	0.8647	0.8232	100	100	Lipid	Phospholipid Metabolism
phosphoethanolamine	1.14	0.0157	0.0328	1.0241	1.1665	100	100	Lipid	Phospholipid Metabolism
cytidine-5'-diphosphoethanolamine	1.05	0.2098	0.1698	1.0099	1.0635	100	100	Lipid	Phospholipid Metabolism
glycerophosphoethanolamine	0.92	0.418	0.2363	1.0988	1.0122	100	100	Lipid	Phospholipid Metabolism
trimethylamine N-oxide	1.57	0.0075	0.0216	0.8328	1.3058	100	100	Lipid	Phospholipid Metabolism
glycerophosphoinositol*	1.23	0.7444	0.3341	0.7135	0.8743	100	100	Lipid	Phospholipid Metabolism
1,2-dipalmitoyl-GPC (16:0/16:0)	1.03	0.7024	0.3203	1.1148	1.1524	100	100	Lipid	Phospholipid Metabolism
1-palmitoyl-2-oleoyl-GPC (16:0/18:1)	0.79	0.0311	0.0509	1.0768	0.8454	100	100	Lipid	Phospholipid Metabolism
1-stearoyl-2-arachidonoyl-GPC (18:0/20:4)	3.86	6.1081e-07	2.6593e-05	1.0998	4.2432	100	100	Lipid	Phospholipid Metabolism
1-palmitoyl-2-linoleoyl-GPC (16:0/18:2)	0.56	0.0001	0.0011	0.8861	0.498	100	100	Lipid	Phospholipid Metabolism
1-stearoyl-2-oleoyl-GPC (18:0/18:1)	0.88	0.334	0.2114	0.8485	0.7475	100	100	Lipid	Phospholipid Metabolism
1,2-dioleoyl-GPC (18:1/18:1)*	0.51	0.0001	0.0009	1.3607	0.6972	100	100	Lipid	Phospholipid Metabolism
1-palmitoyl-2-arachidonoyl-GPC (16:0/20:4)	3.51	3.0325e-06	6.0011e-05	1.2964	4.5556	100	100	Lipid	Phospholipid Metabolism
1-stearoyl-2-linoleoyl-GPC (18:0/18:2)*	0.54	0.0005	0.0028	0.8098	0.4369	100	100	Lipid	Phospholipid Metabolism
1-palmitoyl-2-palmitoleoyl-GPC (16:0/16:1)*	0.8	0.0785	0.0954	1.0824	0.8706	100	100	Lipid	Phospholipid Metabolism
1-stearoyl-2-arachidonoyl-GPI (18:0/20:4)	1.19	0.024	0.0443	0.9437	1.1272	100	100	Lipid	Phospholipid Metabolism
1-oleoyl-2-linoleoyl-GPC (18:1/18:2)*	0.42	4.1722e-06	6.9863e-05	1.1235	0.4735	100	100	Lipid	Phospholipid Metabolism
1-oleoyl-2-linolenoyl-GPC (18:1/18:3)	0.42	0.1744	0.1516	1.0127	0.424	83	100	Lipid	Phospholipid Metabolism
1-palmitoyl-2-oleoyl-GPE (16:0/18:1)	0.65	0.0463	0.0681	1.0908	0.708	100	100	Lipid	Phospholipid Metabolism
1-stearoyl-2-arachidonoyl-GPE (18:0/20:4)	1.7	0.0245	0.0445	1.2428	2.1165	100	100	Lipid	Phospholipid Metabolism
1-stearoyl-2-oleoyl-GPE (18:0/18:1)	0.8	0.2438	0.1809	0.8544	0.6822	100	100	Lipid	Phospholipid Metabolism
1-palmitoyl-2-arachidonoyl-GPE (16:0/20:4)*	1.72	0.0253	0.0456	1.608	2.761	100	100	Lipid	Phospholipid Metabolism
1-palmitoyl-2-linoleoyl-GPE (16:0/18:2)	0.42	0.0012	0.0056	1.044	0.4411	100	100	Lipid	Phospholipid Metabolism
1-palmitoyl-2-linoleoyl-GPS (16:0/18:2)	0.42	0.0019	0.008	1.0384	0.4402	100	83	Lipid	Phospholipid Metabolism
1-stearoyl-2-linoleoyl-GPE (18:0/18:2)*	0.38	0.0008	0.0043	0.9187	0.3513	100	100	Lipid	Phospholipid Metabolism
1-palmitoyl-2-stearoyl-GPC (16:0/18:0)	1.15	0.1748	0.1516	0.8829	1.0149	100	100	Lipid	Phospholipid Metabolism
1-palmitoyl-2-linolenoyl-GPC (16:0/18:3)*	0.29	2.4927e-06	6.0011e-05	1.9941	0.5855	100	100	Lipid	Phospholipid Metabolism
1-palmitoleoyl-2-linoleoyl-GPC (16:1/18:2)*	0.47	0.0022	0.0086	0.9635	0.4529	100	100	Lipid	Phospholipid Metabolism
1,2-dilinoleoyl-GPC (18:2/18:2)	0.29	2.9864e-06	6.0011e-05	1.027	0.2948	100	100	Lipid	Phospholipid Metabolism
1-oleoyl-2-linoleoyl-GPE (18:1/18:2)*	0.35	0.0006	0.0036	1.1752	0.4158	100	100	Lipid	Phospholipid Metabolism
1,2-distearoyl-GPC (18:0/18:0)	1.47	0.005	0.0156	0.7533	1.1063	100	100	Lipid	Phospholipid Metabolism
1-linoleoyl-2-arachidonoyl-GPC (18:2/20:4n6)*	11.67	6.9383e-06	8.8845e-05	0.6225	7.2646	100	100	Lipid	Phospholipid Metabolism
1-palmitoyl-2-oleoyl-GPS (16:0/18:1)	0.84	0.1837	0.155	1.0215	0.8612	100	100	Lipid	Phospholipid Metabolism
1-stearoyl-2-arachidonoyl-GPS (18:0/20:4)	2.06	0.0003	0.0017	1.3588	2.8024	100	100	Lipid	Phosphatidylserine (PS)
1-palmitoyl-GPC (16:0)	0.82	0.0918	0.1064	1.067	0.8734	100	100	Lipid	Lysolipid
2-palmitoyl-GPC (16:0)*	1.31	0.1812	0.154	0.9649	1.2607	100	100	Lipid	Lysolipid
1-palmitoleoyl-GPC (16:1)*	0.76	0.1478	0.1386	1.2752	0.9684	100	100	Lipid	Lysolipid
1-stearoyl-GPC (18:0)	0.98	0.8006	0.3395	0.9134	0.8934	100	100	Lipid	Lysolipid
1-oleoyl-GPC (18:1)	0.63	0.0038	0.0127	1.332	0.8436	100	100	Lipid	Lysolipid
1-linoleoyl-GPC (18:2)	0.61	0.0034	0.0122	1.1642	0.7084	100	100	Lipid	Lysolipid
1-linolenoyl-GPC (18:3)*	0.43	0.001	0.0051	2.4563	1.0568	100	100	Lipid	Lysolipid
1-arachidonoyl-GPC (20:4n6)*	4.5	2.5085e-07	1.8202e-05	1.3627	6.1355	100	100	Lipid	Lysolipid
1-lignoceroyl-GPC (24:0)	2.81	6.3338e-05	0.0006	1.0807	3.0378	100	100	Lipid	Lysolipid
1-palmitoyl-GPE (16:0)	0.69	0.1043	0.1141	1.2629	0.8726	100	100	Lipid	Lysolipid
1-stearoyl-GPE (18:0)	0.78	0.1341	0.1327	1.164	0.9088	100	100	Lipid	Lysolipid
2-stearoyl-GPE (18:0)*	1.15	0.4862	0.2562	1.1196	1.2927	100	100	Lipid	Lysolipid
1-oleoyl-GPE (18:1)	0.53	0.015	0.0317	1.4768	0.7806	100	100	Lipid	Lysolipid
1-linoleoyl-GPE (18:2)*	0.47	0.0133	0.0295	1.0949	0.5169	100	100	Lipid	Lysolipid
1-arachidonoyl-GPE (20:4n6)*	2	0.0113	0.0274	1.4218	2.8385	100	100	Lipid	Lysolipid
1-palmitoyl-GPI (16:0)*	2.32	0.007	0.0203	0.7814	1.8099	100	100	Lipid	Lysolipid
1-stearoyl-GPI (18:0)	1.44	0.14	0.1358	0.8069	1.1658	100	100	Lipid	Lysolipid
1-oleoyl-GPI (18:1)*	0.84	0.4136	0.2362	1.1397	0.9523	100	100	Lipid	Lysolipid
1-linoleoyl-GPI (18:2)*	1.02	0.7888	0.3395	0.8559	0.8698	100	83	Lipid	Lysolipid
1-arachidonoyl-GPI (20:4)*	2.29	0.0236	0.0443	1.3597	3.1139	100	100	Lipid	Lysolipid
1-stearoyl-GPS (18:0)*	1.05	0.6465	0.3059	1.3919	1.4562	100	100	Lipid	Lysolipid
1-oleoyl-GPS (18:1)	0.86	0.4662	0.25	1.6179	1.39	100	100	Lipid	Lysolipid
1-linoleoyl-GPS (18:2)*	0.5	0.0122	0.0289	1.2093	0.6105	100	83	Lipid	Lysolipid
1-palmitoyl-GPA (16:0)	1.29	0.1068	0.1153	0.8664	1.1167	100	100	Lipid	Lysolipid
1-stearoyl-GPA (18:0)	1.96	0.0293	0.0491	1.0115	1.9795	100	100	Lipid	Lysolipid
1-arachidonoyl-GPA (20:4)	6.11	0.0037	0.0125	0.4577	2.7958	33	100	Lipid	Lysolipid
1-palmitoyl-GPG (16:0)*	1.08	0.7988	0.3395	1.0234	1.1035	100	100	Lipid	Lysolipid
1-palmitoyl-GPS (16:0)*	1.13	0.6502	0.307	1.2778	1.4459	100	100	Lipid	Lysolipid
1-stearoyl-GPG (18:0)	1.26	0.6268	0.3006	0.987	1.2415	83	100	Lipid	Lysolipid
1-linoleoyl-GPA (18:2)*	1.04	0.8268	0.3468	0.745	0.7744	100	83	Lipid	Lysolipid
1-(1-enyl-palmitoyl)-2-oleoyl-GPE (P-16:0/18:1)*	0.67	0.0934	0.1064	0.8701	0.5872	100	100	Lipid	Plasmalogen
1-(1-enyl-palmitoyl)-2-linoleoyl-GPE (P-16:0/18:2)*	0.43	0.006	0.0179	0.9189	0.3961	100	100	Lipid	Plasmalogen
1-(1-enyl-palmitoyl)-2-palmitoyl-GPC (P-16:0/16:0)*	0.74	0.0335	0.0528	0.896	0.6606	100	100	Lipid	Plasmalogen
1-(1-enyl-palmitoyl)-2-arachidonoyl-GPE (P-16:0/20:4)*	1.61	0.0542	0.0752	1.3106	2.1124	100	100	Lipid	Plasmalogen
1-(1-enyl-palmitoyl)-2-oleoyl-GPC (P-16:0/18:1)*	0.81	0.1307	0.1318	0.8919	0.7255	100	100	Lipid	Plasmalogen
1-(1-enyl-stearoyl)-2-oleoyl-GPE (P-18:0/18:1)	0.71	0.1177	0.125	0.7562	0.536	100	100	Lipid	Plasmalogen
1-(1-enyl-stearoyl)-2-linoleoyl-GPE (P-18:0/18:2)*	0.54	0.0109	0.0273	0.7283	0.3955	100	100	Lipid	Plasmalogen
1-(1-enyl-palmitoyl)-2-arachidonoyl-GPC (P-16:0/20:4)*	2.78	3.8478e-06	6.9799e-05	1.1964	3.3265	100	100	Lipid	Plasmalogen
1-(1-enyl-palmitoyl)-2-linoleoyl-GPC (P-16:0/18:2)*	0.39	0.0091	0.0242	0.783	0.3033	83	67	Lipid	Plasmalogen
1-(1-enyl-stearoyl)-2-arachidonoyl-GPE (P-18:0/20:4)*	2.09	0.0084	0.0232	1.0068	2.1021	100	100	Lipid	Plasmalogen
1-(1-enyl-palmitoyl)-GPC (P-16:0)*	1.04	0.8038	0.3395	0.8361	0.8706	100	100	Lipid	Lysoplasmalogen
1-(1-enyl-palmitoyl)-GPE (P-16:0)*	0.83	0.2996	0.201	0.8372	0.6947	100	100	Lipid	Lysoplasmalogen
1-(1-enyl-oleoyl)-GPE (P-18:1)*	0.58	0.0495	0.0706	1.4206	0.8261	100	100	Lipid	Lysoplasmalogen
1-(1-enyl-stearoyl)-GPE (P-18:0)*	1.25	0.4863	0.2562	0.6696	0.839	100	100	Lipid	Lysoplasmalogen
glycerol	0.91	0.3939	0.2298	1.2495	1.1342	100	100	Lipid	Glycerolipid Metabolism
glycerol 3-phosphate	0.98	0.7942	0.3395	0.813	0.7949	100	100	Lipid	Glycerolipid Metabolism
glycerophosphoglycerol	0.93	0.5313	0.2701	1.1103	1.0356	100	100	Lipid	Glycerolipid Metabolism
1-myristoylglycerol (14:0)	1.42	0.0891	0.1048	0.8603	1.2254	100	100	Lipid	Monoacylglycerol
2-myristoylglycerol (14:0)	1.78	0.0184	0.0371	0.7338	1.3049	100	100	Lipid	Monoacylglycerol
1-myristoleoylglycerol (14:1)	1.23	0.4426	0.2439	1.0534	1.2997	100	100	Lipid	Monoacylglycerol
1-pentadecanoylglycerol (15:0)	1.32	0.1364	0.1338	1.0441	1.3734	100	100	Lipid	Monoacylglycerol
1-palmitoylglycerol (16:0)	1.24	0.1557	0.1424	0.9636	1.1967	100	100	Lipid	Monoacylglycerol
2-palmitoylglycerol (16:0)	1.51	0.0282	0.0479	0.9142	1.3793	100	100	Lipid	Monoacylglycerol
1-margaroylglycerol (17:0)	1.16	0.3975	0.2298	1.0573	1.2305	100	100	Lipid	Monoacylglycerol
1-oleoylglycerol (18:1)	0.9	0.6191	0.2982	1.2051	1.0881	100	100	Lipid	Monoacylglycerol
2-oleoylglycerol (18:1)	1.1	0.5408	0.2724	1.169	1.2903	100	100	Lipid	Monoacylglycerol
1-linoleoylglycerol (18:2)	1.21	0.3339	0.2114	0.836	1.0088	100	100	Lipid	Monoacylglycerol
2-linoleoylglycerol (18:2)	1.53	0.0614	0.0811	0.7029	1.073	100	100	Lipid	Monoacylglycerol
1-linolenoylglycerol (18:3)	0.64	0.0583	0.0778	1.5073	0.9633	100	100	Lipid	Monoacylglycerol
1-arachidonylglycerol (20:4)	5.29	5.9568e-06	8.1043e-05	1.2118	6.4078	100	100	Lipid	Monoacylglycerol
2-arachidonoylglycerol (20:4)	2.59	5.594e-05	0.0006	0.9463	2.4504	100	100	Lipid	Monoacylglycerol
1-docosahexaenoylglycerol (22:6)	1.03	0.9544	0.3777	0.9132	0.9405	100	100	Lipid	Monoacylglycerol
1-dihomo-linolenylglycerol (20:3)	1.83	0.0031	0.0116	1.0128	1.849	100	100	Lipid	Monoacylglycerol
2-docosahexaenoylglycerol (22:6)*	1.27	0.1863	0.1555	0.8032	1.0202	100	100	Lipid	Monoacylglycerol
1-palmitoleoylglycerol (16:1)*	1.21	0.3984	0.2298	0.9964	1.2102	100	100	Lipid	Monoacylglycerol
2-palmitoleoylglycerol (16:1)*	1.61	0.077	0.0947	0.7812	1.2587	100	100	Lipid	Monoacylglycerol
1-oleoyl-2-linoleoyl-glycerol (18:1/18:2)	0.5	0.0019	0.008	1.7772	0.8937	100	100	Lipid	Diacylglycerol
1-oleoyl-3-linoleoyl-glycerol (18:1/18:2)	0.58	0.0041	0.0133	1.6839	0.9848	100	100	Lipid	Diacylglycerol
1-palmitoyl-2-linoleoyl-glycerol (16:0/18:2)*	0.7	0.0981	0.1094	1.194	0.8318	100	100	Lipid	Diacylglycerol
1-palmitoyl-3-linoleoyl-glycerol (16:0/18:2)*	0.78	0.173	0.1516	1.153	0.9049	100	100	Lipid	Diacylglycerol
N-palmitoyl-sphinganine (d18:0/16:0)	0.86	0.2746	0.1928	1.2593	1.0803	100	100	Lipid	Sphingolipid Metabolism
sphinganine	1.01	0.8476	0.3515	1.0714	1.0806	100	100	Lipid	Sphingolipid Metabolism
phytosphingosine	0.71	0.2825	0.1946	1.135	0.8096	100	100	Lipid	Sphingolipid Metabolism
palmitoyl sphingomyelin (d18:1/16:0)	0.94	0.5151	0.2656	0.9445	0.8832	100	100	Lipid	Sphingolipid Metabolism
stearoyl sphingomyelin (d18:1/18:0)	0.9	0.4635	0.25	0.885	0.8001	100	100	Lipid	Sphingolipid Metabolism
sphingosine	0.85	0.1165	0.1243	1.004	0.8508	100	100	Lipid	Sphingolipid Metabolism
N-palmitoyl-sphingosine (d18:1/16:0)	0.82	0.0377	0.0582	1.1341	0.9356	100	100	Lipid	Sphingolipid Metabolism
sphingomyelin (d18:1/14:0, d16:1/16:0)*	1.07	0.5746	0.283	1.08	1.1588	100	100	Lipid	Sphingolipid Metabolism
sphingomyelin (d18:1/24:1, d18:2/24:0)*	0.49	0.0003	0.0019	0.8866	0.434	100	100	Lipid	Sphingolipid Metabolism
behenoyl sphingomyelin (d18:1/22:0)*	0.98	0.868	0.3554	0.9862	0.966	100	100	Lipid	Sphingolipid Metabolism
sphingomyelin (d18:1/22:1, d18:2/22:0, d16:1/24:1)*	0.47	2.0042e-05	0.0002	0.9971	0.4706	100	100	Lipid	Sphingolipid Metabolism
sphingomyelin (d18:1/20:0, d16:1/22:0)*	0.77	0.0334	0.0528	1.0404	0.8018	100	100	Lipid	Sphingolipid Metabolism
palmitoyl dihydrosphingomyelin (d18:0/16:0)*	0.93	0.5966	0.2905	1.0881	1.0072	100	100	Lipid	Sphingolipid Metabolism
sphingomyelin (d18:1/15:0, d16:1/17:0)*	0.95	0.7505	0.3355	0.9943	0.9488	100	100	Lipid	Sphingolipid Metabolism
sphingomyelin (d18:1/21:0, d17:1/22:0, d16:1/23:0)*	0.59	0.0003	0.0021	0.9709	0.569	100	100	Lipid	Sphingolipid Metabolism
sphingomyelin (d18:2/23:0, d18:1/23:1, d17:1/24:1)*	0.45	0.0019	0.008	1.0116	0.4558	100	100	Lipid	Sphingolipid Metabolism
sphingomyelin (d18:2/24:1, d18:1/24:2)*	0.56	0.0007	0.0036	0.9486	0.5289	100	100	Lipid	Sphingolipid Metabolism
tricosanoyl sphingomyelin (d18:1/23:0)*	1.91	0.0332	0.0528	0.7254	1.3853	67	100	Lipid	Sphingolipid Metabolism
sphingomyelin (d18:1/17:0, d17:1/18:0, d19:1/16:0)	0.89	0.3966	0.2298	1.0526	0.9354	100	100	Lipid	Sphingolipid Metabolism
glycosyl-N-stearoyl-sphingosine	0.99	0.7731	0.3395	0.7272	0.7197	67	67	Lipid	Sphingolipid Metabolism
glycosyl-N-palmitoyl-sphingosine	0.8	0.0908	0.1062	1.1629	0.931	100	100	Lipid	Sphingolipid Metabolism
lactosyl-N-palmitoyl-sphingosine	0.71	0.0117	0.0281	1.3318	0.9408	100	100	Lipid	Sphingolipid Metabolism
3-hydroxy-3-methylglutarate	1.14	0.2235	0.175	1.0758	1.2312	100	100	Lipid	Mevalonate Metabolism
cholesterol	0.84	0.0553	0.0752	1.0059	0.8464	100	100	Lipid	Sterol
4-cholesten-3-one	1.14	0.3087	0.2029	1.0279	1.1687	83	100	Lipid	Sterol
beta-sitosterol	0.67	0.107	0.1153	1.3235	0.8803	100	83	Lipid	Sterol
campesterol	0.61	0.0036	0.0122	1.6139	0.9803	100	100	Lipid	Sterol
7-hydroxycholesterol (alpha or beta)	1.23	0.0405	0.0617	0.9205	1.1357	100	100	Lipid	Sterol
cortisol	1.27	0.2185	0.173	0.4461	0.5676	50	67	Lipid	Steroid
cholate	0.34	0.3242	0.2088	2.6043	0.8962	100	100	Lipid	Primary Bile Acid Metabolism
taurocholate	0.66	0.338	0.2116	1.0333	0.6799	100	100	Lipid	Primary Bile Acid Metabolism
chenodeoxycholate	0.19	0.0998	0.1103	1.6943	0.3198	67	17	Lipid	Primary Bile Acid Metabolism
taurochenodeoxycholate	0.54	0.055	0.0752	0.98	0.5275	100	100	Lipid	Primary Bile Acid Metabolism
tauroursodeoxycholate	0.27	0.2412	0.1809	2.0542	0.5447	83	83	Lipid	Secondary Bile Acid Metabolism
palmitoylcholine	1.53	0.0054	0.0166	1.0964	1.678	100	100	Lipid	Fatty Acid Metabolism (Acyl Choline)
AICA ribonucleotide	0.85	0.2431	0.1809	0.8014	0.6787	100	100	Nucleotide	Purine Metabolism, (Hypo)Xanthine/Inosine containing
inosine 5'-monophosphate (IMP)	0.95	0.7799	0.3395	0.7482	0.7072	100	100	Nucleotide	Purine Metabolism, (Hypo)Xanthine/Inosine containing
inosine	0.97	0.5161	0.2656	0.9845	0.9548	100	100	Nucleotide	Purine Metabolism, (Hypo)Xanthine/Inosine containing
hypoxanthine	0.93	0.3218	0.2082	1.1121	1.0349	100	100	Nucleotide	Purine Metabolism, (Hypo)Xanthine/Inosine containing
xanthine	0.9	0.0938	0.1064	1.186	1.0725	100	100	Nucleotide	Purine Metabolism, (Hypo)Xanthine/Inosine containing
xanthosine 5'-monophosphate (xmp)	0.72	0.278	0.1939	0.636	0.4572	83	67	Nucleotide	Purine Metabolism, (Hypo)Xanthine/Inosine containing
xanthosine	0.94	0.5711	0.2821	1.0972	1.0319	100	100	Nucleotide	Purine Metabolism, (Hypo)Xanthine/Inosine containing
2'-deoxyinosine	1.09	0.5897	0.2878	1.4113	1.5326	100	100	Nucleotide	Purine Metabolism, (Hypo)Xanthine/Inosine containing
urate	0.37	0.0013	0.0059	0.9247	0.3411	100	100	Nucleotide	Purine Metabolism, (Hypo)Xanthine/Inosine containing
allantoin	0.9	0.3033	0.2014	1.0201	0.9149	100	100	Nucleotide	Purine Metabolism, (Hypo)Xanthine/Inosine containing
allantoic acid	0.79	0.048	0.0696	1.0961	0.8681	100	100	Nucleotide	Purine Metabolism, (Hypo)Xanthine/Inosine containing
adenosine 5'-diphosphate (ADP)	0.82	0.2814	0.1946	0.828	0.6762	100	100	Nucleotide	Purine Metabolism, Adenine containing
adenosine 5'-monophosphate (AMP)	1.07	0.5151	0.2656	0.8243	0.8846	100	100	Nucleotide	Purine Metabolism, Adenine containing
adenosine 3'-monophosphate (3'-AMP)	0.65	0.0102	0.0261	1.4143	0.9157	100	100	Nucleotide	Purine Metabolism, Adenine containing
adenosine 2'-monophosphate (2'-AMP)	0.68	0.132	0.1318	1.7284	1.1805	100	100	Nucleotide	Purine Metabolism, Adenine containing
adenosine 3',5'-cyclic monophosphate (cAMP)	0.92	0.3131	0.2047	0.6966	0.6413	50	0	Nucleotide	Purine Metabolism, Adenine containing
adenosine 3',5'-diphosphate	0.72	0.1834	0.155	0.9668	0.6917	100	100	Nucleotide	Purine Metabolism, Adenine containing
adenosine	1.01	0.8494	0.3515	0.9746	0.9875	100	100	Nucleotide	Purine Metabolism, Adenine containing
adenine	1.06	0.9649	0.3798	1.6274	1.7219	100	100	Nucleotide	Purine Metabolism, Adenine containing
1-methyladenine	1.08	0.4166	0.2362	1.0834	1.1674	100	100	Nucleotide	Purine Metabolism, Adenine containing
N6-methyladenosine	1.2	0.2972	0.2009	0.9865	1.1816	100	100	Nucleotide	Purine Metabolism, Adenine containing
N6-carbamoylthreonyladenosine	1.03	0.9358	0.3724	0.7268	0.7487	67	33	Nucleotide	Purine Metabolism, Adenine containing
2'-deoxyadenosine 5'-monophosphate	1.09	0.5546	0.2762	1.4626	1.5898	100	100	Nucleotide	Purine Metabolism, Adenine containing
2'-deoxyadenosine	1.24	0.2924	0.1989	1.328	1.6401	100	100	Nucleotide	Purine Metabolism, Adenine containing
N6-succinyladenosine	0.93	0.5716	0.2821	1.2273	1.1437	100	100	Nucleotide	Purine Metabolism, Adenine containing
guanosine 5'- monophosphate (5'-GMP)	1			0.0345	0.0345	17	0	Nucleotide	Purine Metabolism, Guanine containing
guanosine 3'-monophosphate (3'-GMP)	0.56	0.0314	0.0511	1.5377	0.8554	100	100	Nucleotide	Purine Metabolism, Guanine containing
guanosine	0.79	0.3353	0.2115	0.8696	0.6857	100	100	Nucleotide	Purine Metabolism, Guanine containing
guanine	1.14	0.3282	0.2095	0.6678	0.7584	100	100	Nucleotide	Purine Metabolism, Guanine containing
7-methylguanine	1.07	0.2394	0.1809	1.0097	1.078	100	100	Nucleotide	Purine Metabolism, Guanine containing
N2,N2-dimethylguanine	1.07	0.5501	0.2747	1.1866	1.2716	100	100	Nucleotide	Purine Metabolism, Guanine containing
2'-deoxyguanosine 5'-monophosphate (dGMP)	0.98	0.8702	0.3554	1.4002	1.3733	100	100	Nucleotide	Purine Metabolism, Guanine containing
2'-deoxyguanosine	1.19	0.4344	0.2419	1.3032	1.5553	100	100	Nucleotide	Purine Metabolism, Guanine containing
guanosine 2'-monophosphate (2'-GMP)*	0.61	0.1498	0.1391	2.0933	1.2871	100	100	Nucleotide	Purine Metabolism, Guanine containing
orotate	0.77	0.125	0.1301	1.4764	1.1423	100	100	Nucleotide	Pyrimidine Metabolism, Orotate containing
orotidine	0.88	0.3162	0.2061	1.4079	1.2391	100	100	Nucleotide	Pyrimidine Metabolism, Orotate containing
uridine 5'-diphosphate (UDP)	1.09	0.6262	0.3006	1.4466	1.5815	100	100	Nucleotide	Pyrimidine Metabolism, Uracil containing
uridine 5'-monophosphate (UMP)	1.09	0.4686	0.2506	0.829	0.9066	100	100	Nucleotide	Pyrimidine Metabolism, Uracil containing
uridine 3'-monophosphate (3'-UMP)	0.82	0.1323	0.1318	1.3361	1.0938	100	100	Nucleotide	Pyrimidine Metabolism, Uracil containing
uridine-2',3'-cyclic monophosphate	1.05	0.7772	0.3395	1.0486	1.096	67	100	Nucleotide	Pyrimidine Metabolism, Uracil containing
uridine	1.07	0.3687	0.2223	0.8782	0.943	100	100	Nucleotide	Pyrimidine Metabolism, Uracil containing
uracil	0.88	0.1425	0.1361	0.9694	0.8497	100	100	Nucleotide	Pyrimidine Metabolism, Uracil containing
pseudouridine	0.84	0.1317	0.1318	1.4671	1.2293	100	100	Nucleotide	Pyrimidine Metabolism, Uracil containing
2'-deoxyuridine	0.98	0.8147	0.343	1.1239	1.0964	100	83	Nucleotide	Pyrimidine Metabolism, Uracil containing
3-ureidopropionate	1.26	0.1255	0.1301	0.8425	1.0631	100	100	Nucleotide	Pyrimidine Metabolism, Uracil containing
beta-alanine	1.13	0.2098	0.1698	0.9552	1.0766	100	100	Nucleotide	Pyrimidine Metabolism, Uracil containing
uridine 2'-monophosphate (2'-UMP)*	0.72	0.1404	0.1358	1.5453	1.1187	100	100	Nucleotide	Pyrimidine Metabolism, Uracil containing
cytidine 5'-monophosphate (5'-CMP)	1.02	0.7592	0.3373	0.9079	0.9217	100	100	Nucleotide	Pyrimidine Metabolism, Cytidine containing
cytidine 3'-monophosphate (3'-CMP)	0.9	0.3911	0.2298	1.2825	1.1583	100	100	Nucleotide	Pyrimidine Metabolism, Cytidine containing
cytidine	1	0.99	0.3883	0.8674	0.8697	100	100	Nucleotide	Pyrimidine Metabolism, Cytidine containing
cytosine	0.98	0.8774	0.3577	0.8843	0.8655	100	100	Nucleotide	Pyrimidine Metabolism, Cytidine containing
5-methylcytidine	0.94	0.6095	0.2948	0.2939	0.2762	50	33	Nucleotide	Pyrimidine Metabolism, Cytidine containing
2'-deoxycytidine 5'-monophosphate	0.97	0.8395	0.3499	1.3207	1.2841	100	100	Nucleotide	Pyrimidine Metabolism, Cytidine containing
2'-deoxycytidine	0.94	0.8	0.3395	1.1226	1.0523	100	100	Nucleotide	Pyrimidine Metabolism, Cytidine containing
5-methyl-2'-deoxycytidine	0.85	0.4953	0.2585	1.3234	1.1203	100	100	Nucleotide	Pyrimidine Metabolism, Cytidine containing
thymidine 5'-monophosphate	1.13	0.3776	0.226	1.4622	1.6522	100	100	Nucleotide	Pyrimidine Metabolism, Thymine containing
thymidine 3'-monophosphate	0.87	0.5435	0.2724	1.3013	1.1384	100	100	Nucleotide	Pyrimidine Metabolism, Thymine containing
thymidine	1.03	0.6888	0.317	1.3584	1.4001	100	100	Nucleotide	Pyrimidine Metabolism, Thymine containing
thymine	0.79	0.198	0.162	1.3852	1.0997	100	100	Nucleotide	Pyrimidine Metabolism, Thymine containing
3-aminoisobutyrate	0.93	0.4356	0.2419	1.1488	1.0661	100	100	Nucleotide	Pyrimidine Metabolism, Thymine containing
methylphosphate	0.88	0.1811	0.154	1.0364	0.9085	100	100	Nucleotide	Purine and Pyrimidine Metabolism
quinolinate	1.03	0.6684	0.3122	0.9279	0.9595	100	100	Cofactors and Vitamins	Nicotinate and Nicotinamide Metabolism
nicotinate	0.94	0.8015	0.3395	1.0973	1.0262	83	83	Cofactors and Vitamins	Nicotinate and Nicotinamide Metabolism
nicotinamide	1.07	0.3309	0.2106	0.8239	0.8808	100	100	Cofactors and Vitamins	Nicotinate and Nicotinamide Metabolism
nicotinamide ribonucleotide (NMN)	1.42	0.0651	0.0844	0.5499	0.7788	100	100	Cofactors and Vitamins	Nicotinate and Nicotinamide Metabolism
nicotinamide riboside	1.07	0.461	0.2497	0.8015	0.8611	100	100	Cofactors and Vitamins	Nicotinate and Nicotinamide Metabolism
nicotinamide adenine dinucleotide (NAD+)	0.84	0.2091	0.1698	0.911	0.7689	100	100	Cofactors and Vitamins	Nicotinate and Nicotinamide Metabolism
trigonelline (N'-methylnicotinate)	1.05	0.6177	0.2982	0.879	0.9245	100	100	Cofactors and Vitamins	Nicotinate and Nicotinamide Metabolism
riboflavin (Vitamin B2)	1.11	0.1439	0.1362	0.9181	1.0166	100	100	Cofactors and Vitamins	Riboflavin Metabolism
flavin adenine dinucleotide (FAD)	0.94	0.4888	0.2564	0.8947	0.8408	100	100	Cofactors and Vitamins	Riboflavin Metabolism
flavin mononucleotide (FMN)	1.25	0.0137	0.03	0.7866	0.9811	100	100	Cofactors and Vitamins	Riboflavin Metabolism
pantothenate	0.8	0.13	0.1318	0.6749	0.5396	100	100	Cofactors and Vitamins	Pantothenate and CoA Metabolism
ascorbate (Vitamin C)	3.95	0.0003	0.0017	0.8033	3.1703	100	100	Cofactors and Vitamins	Ascorbate and Aldarate Metabolism
threonate	2.14	9.4104e-05	0.0008	0.7187	1.5396	100	100	Cofactors and Vitamins	Ascorbate and Aldarate Metabolism
oxalate (ethanedioate)	1.64	0.0052	0.0161	0.9958	1.6357	100	100	Cofactors and Vitamins	Ascorbate and Aldarate Metabolism
gulonic acid*	0.89	0.3581	0.2184	1.0105	0.896	100	100	Cofactors and Vitamins	Ascorbate and Aldarate Metabolism
alpha-tocopherol	0.47	0.2692	0.1902	0.6027	0.2843	100	100	Cofactors and Vitamins	Tocopherol Metabolism
delta-tocopherol	0.09	9.6775e-08	1.0533e-05	0.8496	0.0754	100	17	Cofactors and Vitamins	Tocopherol Metabolism
alpha-CEHC sulfate	0.87	0.5322	0.2701	0.9566	0.8298	100	100	Cofactors and Vitamins	Tocopherol Metabolism
gamma-tocopherol/beta-tocopherol	0.47	0.1349	0.1329	0.3556	0.1667	67	0	Cofactors and Vitamins	Tocopherol Metabolism
biotin	1			0.3098	0.3098	0	0	Cofactors and Vitamins	Biotin Metabolism
biopterin	1.14	0.3278	0.2095	0.8421	0.9596	100	100	Cofactors and Vitamins	Tetrahydrobiopterin Metabolism
dihydrobiopterin	0.63	0.0864	0.1022	1.0289	0.6492	100	83	Cofactors and Vitamins	Tetrahydrobiopterin Metabolism
isoxanthopterin	0.98	0.7097	0.3225	0.9591	0.9389	100	100	Cofactors and Vitamins	Pterin Metabolism
pterin	1.14	0.0278	0.0479	0.9527	1.0856	100	100	Cofactors and Vitamins	Pterin Metabolism
heme	0.2	0.0124	0.0289	0.387	0.0776	83	0	Cofactors and Vitamins	Hemoglobin and Porphyrin Metabolism
5-(2-Hydroxyethyl)-4-methylthiazole	1.5	0.0178	0.0365	0.5297	0.7931	100	100	Cofactors and Vitamins	Thiamine Metabolism
pyridoxamine	0.77	0.0332	0.0528	1.0703	0.826	100	100	Cofactors and Vitamins	Vitamin B6 Metabolism
pyridoxamine phosphate	0.92	0.2108	0.1698	0.9248	0.848	100	100	Cofactors and Vitamins	Vitamin B6 Metabolism
pyridoxal	0.89	0.2405	0.1809	0.9233	0.8262	100	100	Cofactors and Vitamins	Vitamin B6 Metabolism
pyridoxate	0.34	0.0435	0.0644	0.1383	0.0471	83	0	Cofactors and Vitamins	Vitamin B6 Metabolism
2-piperidinone	1.85	0.0545	0.0752	1.7017	3.1517	100	100	Xenobiotics	Food Component/Plant
diaminopimelate	2.42	0.4164	0.2362	0.4891	1.1857	50	83	Xenobiotics	Food Component/Plant
gluconate	0.71	0.2222	0.175	1.8044	1.2736	100	100	Xenobiotics	Food Component/Plant
ergothioneine	0.34	0.0014	0.0061	0.5988	0.2059	100	50	Xenobiotics	Food Component/Plant
N-glycolylneuraminate	0.93	0.5432	0.2724	1.3235	1.2293	100	100	Xenobiotics	Food Component/Plant
stachydrine	0.96	0.8944	0.3626	0.8012	0.7656	100	100	Xenobiotics	Food Component/Plant
thymol sulfate	1			0.3201	0.3201	0	0	Xenobiotics	Food Component/Plant
methyl glucopyranoside (alpha + beta)	0.67	0.3223	0.2082	0.6616	0.4431	100	100	Xenobiotics	Food Component/Plant
pyrraline	1.19	0.9643	0.3798	0.7349	0.8729	100	67	Xenobiotics	Food Component/Plant
tartronate (hydroxymalonate)	0.71	0.0259	0.0459	1.2365	0.8839	100	100	Xenobiotics	Bacterial/Fungal
salicylate	1.22	0.6311	0.3019	1.5156	1.8495	100	100	Xenobiotics	Drug
sulfate*	0.93	0.177	0.1523	1.071	0.9933	100	100	Xenobiotics	Chemical
O-sulfo-L-tyrosine	0.94	0.3601	0.2189	1.0359	0.9691	100	100	Xenobiotics	Chemical
lanthionine	1.44	0.3274	0.2095	0.6157	0.889	100	100	Xenobiotics	Chemical
succinimide	1.21	0.1375	0.1342	0.8307	1.0067	83	83	Xenobiotics	Chemical
N-methylpipecolate	0.94	0.6755	0.3135	0.8665	0.8163	67	67	Xenobiotics	Chemical
